# Supplementary material for: Effects of Transient Administration of the NMDA Receptor Antagonist MK-801 in Drosophila melanogaster Activity, Sleep, and Negative Geotaxis
Source: Biomedicines. 2023 Jan 12;11(1):192. doi: 10.3390/biomedicines11010192 (PMC9855773; doi:10.3390/biomedicines11010192)
Supplement: Supplementary file 1 [file biomedicines-11-00192-s001.zip]

Archive with 9 entries (8 files):
- File S1/
- File S1/Figure S1B.xlsx
- File S1/Figure S1C.xlsx
- File S1/Figure S2A.xlsx
- File S1/Figure S2B.xlsx
- File S1/Figure S2C.xlsx
- File S1/Figure S2D.xlsx
- File S1/Figure S3A.xlsx
- File S1/Figure S3B.xlsx
