# Supplementary material for: Effects of Transient Administration of the NMDA Receptor Antagonist MK-801 in Drosophila melanogaster Activity, Sleep, and Negative Geotaxis
Source: Biomedicines. 2023 Jan 12;11(1):192. doi: 10.3390/biomedicines11010192 (PMC9855773; doi:10.3390/biomedicines11010192)
Supplement: Supplementary file 1 [file biomedicines-11-00192-s001.zip › File S1/Figure S1B.xlsx]

## Sheet: Multiple comparisons
Compare column means (main column effect)
Number of families	1
Number of comparisons per family	3
Alpha	0.05
Holm-Šídák's multiple comparisons test	Mean Diff,	Below threshold?	Summary	Adjusted P Value
control vs. 0.15 mM MK-801	-0.3294	Yes	****	<0,0001
control vs. 0.3 mM MK-801	-0.2373	Yes	***	0.0004
control vs. 0.6 mM MK-801	-0.3224	Yes	****	<0,0001
Test details	Mean 1	Mean 2	Mean Diff,	SE of diff,	N1	N2	t	DF
control vs. 0.15 mM MK-801	0.797	1.126	-0.3294	0.06664	80	80	4.943	300
control vs. 0.3 mM MK-801	0.797	1.034	-0.2373	0.06664	80	80	3.561	300
control vs. 0.6 mM MK-801	0.797	1.119	-0.3224	0.06664	80	80	4.837	300

## Sheet: ANOVA results
Table Analyzed	Data 1
Two-way ANOVA	Ordinary
Alpha	0.05
Source of Variation	% of total variation	P value	P value summary	Significant?
Interaction	0.7522	0.998	ns	No
Time	0.2213	0.9459	ns	No
Drug	9.554	<0,0001	****	Yes
ANOVA table	SS	DF	MS	F (DFn, DFd)	P value
Interaction	0.4481	12	0.03734	F (12, 300) = 0,2102	P=0,9980
Time	0.1318	4	0.03295	F (4, 300) = 0,1855	P=0,9459
Drug	5.69	3	1.897	F (3, 300) = 10,68	P<0,0001
Residual	53.29	300	0.1776
Data summary
Number of columns (Drug)	4
Number of rows (Time)	5
Number of values	320
