# Supplementary material for: Effects of Transient Administration of the NMDA Receptor Antagonist MK-801 in Drosophila melanogaster Activity, Sleep, and Negative Geotaxis
Source: Biomedicines. 2023 Jan 12;11(1):192. doi: 10.3390/biomedicines11010192 (PMC9855773; doi:10.3390/biomedicines11010192)
Supplement: Supplementary file 1 [file biomedicines-11-00192-s001.zip › File S1/Figure S1C.xlsx]

## Sheet: ANOVA results
Table Analyzed	LAMS MK-7d
Two-way ANOVA	Ordinary
Alpha	0.05
Source of Variation	% of total variation	P value	P value summary	Significant?
Interaction	0.7732	>0,9999	ns	No
Time	0.7779	0.8646	ns	No
Drug	13.22	0.0002	***	Yes
ANOVA table	SS	DF	MS	F (DFn, DFd)	P value
Interaction	0.5901	12	0.04918	F (12, 140) = 0,1058	P>0,9999
Time	0.5937	4	0.1484	F (4, 140) = 0,3194	P=0,8646
Drug	10.09	3	3.362	F (3, 140) = 7,237	P=0,0002
Residual	65.05	140	0.4646
Data summary
Number of columns (Drug)	4
Number of rows (Time)	5
Number of values	160

## Sheet: Multiple comparisons
Compare column means (main column effect)
Number of families	1
Number of comparisons per family	3
Alpha	0.05
Holm-Šídák's multiple comparisons test	Mean Diff,	Below threshold?	Summary	Adjusted P Value
Control vs. 0.15mM	-0.6327	Yes	***	0.0002
Control vs. 0.3mM	-0.42	Yes	**	0.0066
Control vs. 0.6mM	-0.5955	Yes	***	0.0003
Test details	Mean 1	Mean 2	Mean Diff,	SE of diff,	N1	N2	t	DF
Control vs. 0.15mM	0.8847	1.517	-0.6327	0.1524	40	40	4.151	140
Control vs. 0.3mM	0.8847	1.305	-0.42	0.1524	40	40	2.755	140
Control vs. 0.6mM	0.8847	1.48	-0.5955	0.1524	40	40	3.907	140
