# Supplementary material for: Effects of Transient Administration of the NMDA Receptor Antagonist MK-801 in Drosophila melanogaster Activity, Sleep, and Negative Geotaxis
Source: Biomedicines. 2023 Jan 12;11(1):192. doi: 10.3390/biomedicines11010192 (PMC9855773; doi:10.3390/biomedicines11010192)
Supplement: Supplementary file 1 [file biomedicines-11-00192-s001.zip › File S1/Figure S2A.xlsx]

## Sheet: Multiple comparisons
Compare column means (main column effect)
Number of families	1
Number of comparisons per family	3
Alpha	0.05
Holm-Šídák's multiple comparisons test	Predicted (LS) mean diff,	Below threshold?	Summary	Adjusted P Value
control vs. 0,15 mM	-0.7582	No	ns	0.0575
control vs. 0,3 mM	-1.89	Yes	****	<0,0001
control vs. 0,6 mM	-3.413	Yes	****	<0,0001
Test details	Predicted (LS) mean 1	Predicted (LS) mean 2	Predicted (LS) mean diff,	SE of diff,	N1	N2	t	DF
control vs. 0,15 mM	6.912	7.67	-0.7582	0.3991	1196	1150	1.9	4692
control vs. 0,3 mM	6.912	8.802	-1.89	0.3848	1196	1334	4.911	4692
control vs. 0,6 mM	6.912	10.32	-3.413	0.3952	1196	1196	8.636	4692

## Sheet: ANOVA results
Table Analyzed	Activity 24h MK-801
Two-way ANOVA	Ordinary
Alpha	0.05
Source of Variation	% of total variation	P value	P value summary	Significant?
Interaction	1.314	>0,9999	ns	No
Time	20.27	<0,0001	****	Yes
Drug	1.384	<0,0001	****	Yes
ANOVA table	SS (Type III)	DF	MS	F (DFn, DFd)	P value
Interaction	7495	135	55.52	F (135, 4692) = 0,5945	P>0,9999
Time	115649	45	2570	F (45, 4692) = 27,52	P<0,0001
Drug	7897	3	2632	F (3, 4692) = 28,19	P<0,0001
Residual	438188	4692	93.39
Data summary
Number of columns (Drug)	4
Number of rows (Time)	46
Number of values	4876
