# Supplementary material for: Effects of Transient Administration of the NMDA Receptor Antagonist MK-801 in Drosophila melanogaster Activity, Sleep, and Negative Geotaxis
Source: Biomedicines. 2023 Jan 12;11(1):192. doi: 10.3390/biomedicines11010192 (PMC9855773; doi:10.3390/biomedicines11010192)
Supplement: Supplementary file 1 [file biomedicines-11-00192-s001.zip › File S1/Figure S2B.xlsx]

## Sheet: Test for trend
Test for linear trend
Slope	53.67
SE of slope	26.65
95% CI of slope	0,8072 to 106,5
P value	0.0467
P value summary	*
Is linear trend significant (P < 0.05)?	Yes
ANOVA table	SS	DF	MS	R squared (alerting)	R squared (effect size)	F (DFn, DFd)	P value
Treatment (between columns)	380291	3	126764
Linear	375723	1	375723	0.988	0.03822	F (1, 102) = 4,055	P=0,0467
Nonlinear	4568	2	2284	0.01201	0.0004647	F (2, 102) = 0,02465	P=0,9757
Residual (within columns)	9450230	102	92649
Total	9830522	105

## Sheet: ANOVA results
Table Analyzed	Avg Act Counts 24h MK-801
Data sets analyzed	A-D
ANOVA summary
F	1.368
P value	0.2568
P value summary	ns
Significant diff. among means (P < 0.05)?	No
R squared	0.03868
Brown-Forsythe test
F (DFn, DFd)	1,030 (3, 102)
P value	0.3827
P value summary	ns
Are SDs significantly different (P < 0.05)?	No
Bartlett's test
Bartlett's statistic (corrected)	14.6
P value	0.0022
P value summary	**
Are SDs significantly different (P < 0.05)?	Yes
ANOVA table	SS	DF	MS	F (DFn, DFd)	P value
Treatment (between columns)	380291	3	126764	F (3, 102) = 1,368	P=0,2568
Residual (within columns)	9450230	102	92649
Total	9830522	105
Data summary
Number of treatments (columns)	4
Number of values (total)	106
