# Supplementary material for: Effects of Transient Administration of the NMDA Receptor Antagonist MK-801 in Drosophila melanogaster Activity, Sleep, and Negative Geotaxis
Source: Biomedicines. 2023 Jan 12;11(1):192. doi: 10.3390/biomedicines11010192 (PMC9855773; doi:10.3390/biomedicines11010192)
Supplement: Supplementary file 1 [file biomedicines-11-00192-s001.zip › File S1/Figure S2C.xlsx]

## Sheet: Multiple comparisons
Compare column means (main column effect)
Number of families	1
Number of comparisons per family	3
Alpha	0.05
Holm-Šídák's multiple comparisons test	Predicted (LS) mean diff,	Below threshold?	Summary	Adjusted P Value
control vs. 0.15 mM	1.153	Yes	***	0.0003
control vs. 0.3 mM	1.325	Yes	****	<0,0001
control vs. 0.6 mM	0.6176	Yes	*	0.0312
Test details	Predicted (LS) mean 1	Predicted (LS) mean 2	Predicted (LS) mean diff,	SE of diff,	N1	N2	t	DF
control vs. 0.15 mM	12.48	11.33	1.153	0.3042	3648	3120	3.789	14688
control vs. 0.3 mM	12.48	11.15	1.325	0.2827	3648	4176	4.687	14688
control vs. 0.6 mM	12.48	11.86	0.6176	0.2867	3648	3936	2.154	14688

## Sheet: ANOVA results
Table Analyzed	Activity 7d MK-801
Two-way ANOVA	Ordinary
Alpha	0.05
Source of Variation	% of total variation	P value	P value summary	Significant?
Interaction	0.6095	0.5563	ns	No
Time	33.96	<0,0001	****	Yes
Drug	0.1134	<0,0001	****	Yes
ANOVA table	SS (Type III)	DF	MS	F (DFn, DFd)	P value
Interaction	21474	141	152.3	F (141, 14688) = 0,9785	P=0,5563
Time	1196303	47	25453	F (47, 14688) = 163,5	P<0,0001
Drug	3997	3	1332	F (3, 14688) = 8,560	P<0,0001
Residual	2286027	14688	155.6
Data summary
Number of columns (Drug)	4
Number of rows (Time)	48
Number of values	14880
