# Supplementary material for: Effects of Transient Administration of the NMDA Receptor Antagonist MK-801 in Drosophila melanogaster Activity, Sleep, and Negative Geotaxis
Source: Biomedicines. 2023 Jan 12;11(1):192. doi: 10.3390/biomedicines11010192 (PMC9855773; doi:10.3390/biomedicines11010192)
Supplement: Supplementary file 1 [file biomedicines-11-00192-s001.zip › File S1/Figure S2D.xlsx]

## Sheet: Test for trend
Test for linear trend
Slope	-20.39
SE of slope	-15.99
95% CI of slope	-51,87 to 11,08
P value	0.2032
P value summary	ns
Is linear trend significant (P < 0.05)?	No
ANOVA table	SS	DF	MS	R squared (alerting)	R squared (effect size)	F (DFn, DFd)	P value
Treatment (between columns)	226632	3	75544
Linear	161257	1	161257	0.7115	0.005309	F (1, 304) = 1,626	P=0,2032
Nonlinear	65375	2	32687	0.2885	0.002152	F (2, 304) = 0,3296	P=0,7195
Residual (within columns)	30146487	304	99166
Total	30373119	307

## Sheet: ANOVA results
Table Analyzed	Avg Act Counts 7d MK-801
Data sets analyzed	A-D
ANOVA summary
F	0.7618
P value	0.5163
P value summary	ns
Significant diff. among means (P < 0.05)?	No
R squared	0.007462
Brown-Forsythe test
F (DFn, DFd)	1,117 (3, 304)
P value	0.3425
P value summary	ns
Are SDs significantly different (P < 0.05)?	No
Bartlett's test
Bartlett's statistic (corrected)	14.02
P value	0.0029
P value summary	**
Are SDs significantly different (P < 0.05)?	Yes
ANOVA table	SS	DF	MS	F (DFn, DFd)	P value
Treatment (between columns)	226632	3	75544	F (3, 304) = 0,7618	P=0,5163
Residual (within columns)	30146487	304	99166
Total	30373119	307
Data summary
Number of treatments (columns)	4
Number of values (total)	308
