# Supplementary material for: Effects of Transient Administration of the NMDA Receptor Antagonist MK-801 in Drosophila melanogaster Activity, Sleep, and Negative Geotaxis
Source: Biomedicines. 2023 Jan 12;11(1):192. doi: 10.3390/biomedicines11010192 (PMC9855773; doi:10.3390/biomedicines11010192)
Supplement: Supplementary file 1 [file biomedicines-11-00192-s001.zip › File S1/Figure S3A.xlsx]

## Sheet: Test for trend
Test for linear trend
Slope	-18.31
SE of slope	-14.71
95% CI of slope	-47,48 to 10,86
P value	0.2159
P value summary	ns
Is linear trend significant (P < 0.05)?	No
ANOVA table	SS	DF	MS	R squared (alerting)	R squared (effect size)	F (DFn, DFd)	P value
Treatment (between columns)	44755	3	14918
Linear	43751	1	43751	0.9776	0.01497	F (1, 102) = 1,550	P=0,2159
Nonlinear	1004	2	501.9	0.02243	0.0003434	F (2, 102) = 0,01779	P=0,9824
Residual (within columns)	2878258	102	28218
Total	2923013	105

## Sheet: ANOVA results
Table Analyzed	Total Sleep Dur 24h MK-801
Data sets analyzed	A-D
ANOVA summary
F	0.5287
P value	0.6636
P value summary	ns
Significant diff. among means (P < 0.05)?	No
R squared	0.01531
Brown-Forsythe test
F (DFn, DFd)	1,433 (3, 102)
P value	0.2376
P value summary	ns
Are SDs significantly different (P < 0.05)?	No
Bartlett's test
Bartlett's statistic (corrected)	7.247
P value	0.0644
P value summary	ns
Are SDs significantly different (P < 0.05)?	No
ANOVA table	SS	DF	MS	F (DFn, DFd)	P value
Treatment (between columns)	44755	3	14918	F (3, 102) = 0,5287	P=0,6636
Residual (within columns)	2878258	102	28218
Total	2923013	105
Data summary
Number of treatments (columns)	4
Number of values (total)	106
