# Supplementary material for: Effects of Transient Administration of the NMDA Receptor Antagonist MK-801 in Drosophila melanogaster Activity, Sleep, and Negative Geotaxis
Source: Biomedicines. 2023 Jan 12;11(1):192. doi: 10.3390/biomedicines11010192 (PMC9855773; doi:10.3390/biomedicines11010192)
Supplement: Supplementary file 1 [file biomedicines-11-00192-s001.zip › File S1/Figure S3B.xlsx]

## Sheet: Test for trend
Test for linear trend
Slope	3.329
SE of slope	9.152
95% CI of slope	-14,68 to 21,34
P value	0.7163
P value summary	ns
Is linear trend significant (P < 0.05)?	No
ANOVA table	SS	DF	MS	R squared (alerting)	R squared (effect size)	F (DFn, DFd)	P value
Treatment (between columns)	45219	3	15073
Linear	3978	1	3978	0.08796	0.0004303	F (1, 306) = 0,1323	P=0,7163
Nonlinear	41242	2	20621	0.912	0.004462	F (2, 306) = 0,6860	P=0,5044
Residual (within columns)	9198668	306	30061
Total	9243887	309

## Sheet: ANOVA results
Table Analyzed	Total Sleep Dur 7d MK-801
Data sets analyzed	A-D
ANOVA summary
F	0.5014
P value	0.6816
P value summary	ns
Significant diff. among means (P < 0.05)?	No
R squared	0.004892
Brown-Forsythe test
F (DFn, DFd)	0,3624 (3, 306)
P value	0.7802
P value summary	ns
Are SDs significantly different (P < 0.05)?	No
Bartlett's test
Bartlett's statistic (corrected)	1.488
P value	0.6851
P value summary	ns
Are SDs significantly different (P < 0.05)?	No
ANOVA table	SS	DF	MS	F (DFn, DFd)	P value
Treatment (between columns)	45219	3	15073	F (3, 306) = 0,5014	P=0,6816
Residual (within columns)	9198668	306	30061
Total	9243887	309
Data summary
Number of treatments (columns)	4
Number of values (total)	310
